# Supplementary material for: Investigation of Persistent Photoconductivity of Gallium Nitride Semiconductor and Differentiation of Primary Neural Stem Cells
Source: Molecules. 2024 Sep 19;29(18):4439. doi: 10.3390/molecules29184439 (PMC11434078; doi:10.3390/molecules29184439)
Supplement: Supplementary file 1 [file molecules-29-04439-s001.zip]

Archive with 1 entries (1 files):
- molecules-3141485-supplementary.pdf
